# Supplementary material for: Bacillus halotolerans SW207 alleviates enterotoxigenic Escherichia coli-induced inflammatory responses in weaned piglets by modulating the intestinal epithelial barrier, the TLR4/MyD88/NF-κB pathway, and intestinal microbiota
Source: Microbiol Spectr. 2024 Mar 7;12(4):e03988-23. doi: 10.1128/spectrum.03988-23 (PMC10986599; doi:10.1128/spectrum.03988-23)
Supplement: Table S1 — qPCR primers. [file spectrum.03988-23-s0001.xlsx]

## Sheet: Table S1
Table S1 List of the primers used in the qPCR assay
Gene	Sequence (5′ → 3′)	Size (bp)	Ta (°C)
Claudin-1	F: ACCCGCACTACGTCACCTTC	146	60
	R: GGCAGGACACCTGGTCATTG
Occludin	F: GTGGTAACTTGGAGGCGTCTTC	102	58
	R: CCGTCGTGTAGTCTGTCTCGTA
ZO-1	F: AAGGATGTTTACCGTCGCATT	253	60
	R: ATTGGACACTGGCTAACTGCT
GAPDH	F: GGGCATGAACCATGAGAAGT	230	60
	R: AAGCAGGGATGATGTTCTGG
